# Supplementary material for: Novel Ferrocene Derivatives Induce Apoptosis through Mitochondria-Dependent and Cell Cycle Arrest via PI3K/Akt/mTOR Signaling Pathway in T Cell Acute Lymphoblastic Leukemia
Source: Cancers (Basel). 2021 Sep 18;13(18):4677. doi: 10.3390/cancers13184677 (PMC8467123; doi:10.3390/cancers13184677)
Supplement: Supplementary file 1 [file cancers-13-04677-s001.zip]

Archive with 1 entries (1 files):
- cancers-1366270-supplementary.pdf
